# Supplementary material for: Embryonic Amoxicillin Exposure Has Limited Impact on Liver Development but Increases Susceptibility to NAFLD in Zebrafish Larvae
Source: Int J Mol Sci. 2024 Feb 27;25(5):2744. doi: 10.3390/ijms25052744 (PMC10931932; doi:10.3390/ijms25052744)
Supplement: Supplementary file 1 [file ijms-25-02744-s001.zip]

Archive with 1 entries (1 files):
- ijms-2862819-supplementary.pdf
